# Supplementary material for: In Silico and In Vitro Identification of 1,8-Dihydroxy-4,5-dinitroanthraquinone as a New Antibacterial Agent against Staphylococcus aureus and Enterococcus faecalis
Source: Molecules. 2023 Dec 29;29(1):203. doi: 10.3390/molecules29010203 (PMC10779913; doi:10.3390/molecules29010203)
Supplement: Supplementary file 1 [file molecules-29-00203-s001.zip]

Archive with 1 entries (1 files):
- molecules-2733927-supplementary.xlsx
