# Supplementary material for: In Silico and In Vitro Identification of 1,8-Dihydroxy-4,5-dinitroanthraquinone as a New Antibacterial Agent against Staphylococcus aureus and Enterococcus faecalis
Source: Molecules. 2023 Dec 29;29(1):203. doi: 10.3390/molecules29010203 (PMC10779913; doi:10.3390/molecules29010203)
Supplement: Supplementary file 1 [file molecules-29-00203-s001.zip › molecules-2733927-supplementary.xlsx]

## Sheet: Supplementary Table 1
Supplementary Table S1. Virtual screening results of 114 anthraquinones on the nucleotide-binding site of PPAT of S. aureus, E. faecalis, and E. coli. Highlighted in different colors are the molecules commented in the main text.
LIGAND	SaPPAT	EfPPAT	EcPPAT	Rank	LIGAND	SaPPAT	EfPPAT	EcPPAT
ATP	-107.927	NA	-97.8386		1,8-Dihydroxy-4,5-dinitroanthraquinone (sDHDNA)	-74.845	-69.17	-74.845
1,8-Dihydroxy-4,5-dinitroanthraquinone (pDHDNA)	-71.77	-70.143	-68.7883	1	1,8-Dihydroxy-4,5-dinitroanthraquinone (dDHDNA)	-67.5309	-69.15	-74.2048
3-(acetyloxy)-9,10-dioxo-9,10-dihydroanthracen-1-yl acetate	-71.4386	-69.2294	-67.1052	2
2-(bromomethyl)-1,8-trimethoxy-9,10-anthracenedione	-71.3215	-69.6697	-75.569	3
1,4,5,8,-tetranitroanthraquinone	-71.1241	-69.1295	-62.596	4
1,7-dihydroxy-2,3,8-trimethoxy-6-methylanthracene-9,10-dione	-71.0203	-68.4266	-70.9187	5
4-nitro-9,10-dioxo-9,10-dihydroanthracene-1-carboxamide	-70.764	-67.853	-73.3227	6
5-Chloro-9,10-dioxo-9,10-dihydroanthracene-1-sulfonic acid	-70.5157	-68.8424	-64.226	7
1-Chloro-2-(trichloromethyl)anthracene-9,10-dione	-70.4661	-68.6528	-69.5654	8
(2S)-2-methyl-2,3-dihydronaphtho[3,2-f]quinoxaline-6,7,12-triol	-70.1365	-68.3613	-68.3789	9
1-Amino-2-chloro-4-pyrrolidin-1-ylanthracene-9,10-dione	-69.8586	-69.4153	-66.205	10
1,2,4-Trimethoxyanthracene-9,10-dione	-69.6508	-64.4003	-65.3886	11
methyl 1-chloro-9,10-dioxo-9,10-dihydroanthracene-2-carboxylate	-69.5776	-68.6194	-70.1714	12
1,8-dihydroxy-3-methoxy-6-methyl-9,10-dihydroanthracene-9,10-dione	-69.419	-69.8539	-66.1583	13
1-chloro-9,10-dioxo-9,10-dihydroanthracene-2-sulfonic acid	-69.3047	-65.363	-71.7035	14
3-chloro-1-(piperidin-1-yl)anthracene-9,10-dione	-68.8607	-65.6062	-72.1164	15
8-chloro-5-nitro-9,10-dioxo-9,10-dihydroanthracene-2-sulfonate	-68.7396	-67.9585	-72.8699	16
9,10-dioxo-9,10-dihydroanthracene-1-sulfonate	-68.594	-69.7193	-72.2257	17
5-chloro-8-nitro-9,10-dioxoanthracene-2-sulfonic acid	-68.5895	-65.8606	-70.9874	18
4,5-Dichloro-1-nitroanthraquinone	-68.4876	-67.7729	-67.3638	19
1,3-Dioxolo[6,7]anthra[2,3-d][1,3]dioxole-5,11-dione, 4,12-dimethyl-	-68.2671	-64.7496	-68.5157	20
2-hydroxy-1-methoxy-3-methyl-9,10-dihydroanthracene-9,10-dione	-68.2492	-69.9483	-69.5162	21
1-chloro-9,10-dioxo-9,10-dihydro-anthracene-2-carboxylic acid	-68.061	-69.4145	-69.8768	22
1-chloro-4-{[diethyl(oxo)-λ⁶-sulfanylidene]amino}-9,10-dihydroanthracene-9,10-dione	-67.8289	-67.1286	-66.625	23
1-(2-hydroxyethylamino)-4-(methylamino)anthracene-9,10-dione	-67.4368	-69.5926	-67.3954	24
2,8-Dihydroxy-1-methoxy-6-methylanthracene-9,10-dione	-67.409	-70.0542	-64.1216	25
1,2,3-Trichloro-4-(cyclohexylamino)anthracene-9,10-dione	-67.1965	-65.1962	-67.2422	26
1-chloro-8-piperidin-1-ylanthracene-9,10-dione	-66.9777	-69.7643	-71.9871	27
1,4-Dihydroxy-5-methoxyanthra-9,10-quinone	-66.855	-68.9685	-68.3855	28
1,8-Dinitro-4,5-dicloroanthraquinone	-66.7536	-66.731	-68.0289	29
5,6,7,8-Tetrachloro-9,10-dioxoanthracene-2-carboxylic acid	-66.6798	-67.3412	-63.0011	30
1,4-dimethoxyanthraquinone	-66.5014	-65.8963	-70.6781	31
1-nitro-9,10-dioxo-9,10-dihydroanthracene-2-carboxamide	-66.4849	-69.1961	-69.8456	32
1,2-diaminoanthraquinone	-66.4444	-69.6369	-70.8233	33
7-Chloroanthra[1,2-b][1]benzofuran-5,13-dione	-66.4042	-68.9124	-69.5227	34
2-hydroxy-1-methoxy-3-methyl-9,10-dihydroanthracene-9,10-dione	-66.2969	-69.9141	-67.9489	35
1-nitro-5-Chloroanthraquinone	-66.0801	-66.0631	-69.6962	36
1,8-dihydroxy-3-methylanthracene-9,10-dione	-66.0708	-69.0659	-73.4112	37
1-acetoxy-4-hydroxy-9,10-anthraquinone	-66.0364	-68.7178	-69.6138	38
1-Chloro-8-(1-pyrrolidinyl)anthra-9,10-quinone	-66.0312	-70.0657	-67.0327	39
2-Aminoanthraquinone	-65.8205	-66.8098	-67.6421	40
6-chloro-7-hydroxyanthra[2,1-b]benzo[d]furan-8,13-dione	-65.7956	-67.6096	-72.22	41
1,2,3,4-Tetrachloro-5,8-dihydroxyanthracene-9,10-dione	-65.7058	-66.6039	-68.7531	42
6-chloro-7,12-dihydro-1-azatetraphene-7,12-dione	-65.6015	-68.0576	-69.6127	43
1-amino-4,5,8-trihydroxy-9,10-dihydroanthracene-9,10-dione	-65.487	-69.2877	-67.5845	44
2,6-Diaminoanthraquinone	-65.4185	-67.4421	-63.6523	45
5,6,7,8-Tetrachloro-1-nitro-9,10-dioxoanthracene-2-carbaldehyde	-65.2958	-67.8508	-68.1759	46
1,8-dihydroxyanthraquinone	-65.1145	-67.1493	-74.3386	47
N-[2,3-dichloro-4-(methylamino)-9,10-dioxo-9,10-dihydroanthracen-1-yl]-N-methylacetamide	-64.9784	-70.0657	-70.9762	48
1,8-Diamino-4,5-dihydroxyanthraquinone	-64.9602	-65.3887	-68.7923	49
1,4-Diamino-5,8-dihydroxyanthracene-9,10-dione	-64.8438	-67.7384	-63.6687	50
1-Amino-4-nitro-9,10-dihydroanthracene-9,10-dione	-64.8057	-69.2083	-69.1588	51
2,7-Dimethylanthraquinone	-64.6992	-68.099	-61.8841	52
1-Amino-2-(dimethylamino)-4-hydroxyanthracene-9,10-dione	-64.5523	-68.6589	-68.4879	53
1,8-Dinitroanthraquinone	-64.5502	-68.3412	-68.4991	54
6,11-dioxo-1,2-dihydronaphtho[2,3-e]indole-3-carbaldehyde	-64.4863	-69.183	-70.8858	55
1,4-Dinitroanthraquinone	-64.4633	-62.901	-68.3388	56
2-Amino-7-methylanthracene-9,10-dione	-64.3153	-69.3051	-66.8109	57
2-amino-1,3-dichloro-9,10-dihydroanthracene-9,10-dione	-64.3027	-69.221	-71.3293	58
2,6-Diamino-1,5-dichloroanthracene-9,10-dione	-64.2839	-61.0347	-69.2338	59
2,7-Dichloroanthraquinone	-64.2705	-67.0089	-64.8869	60
1,5-Dichloro-4,8-dinitroanthracene-9,10-dione	-64.1918	-65.762	-65.0596	61
1,4-Difluoro-5,8-dihydroxyanthraquinone	-64.0842	-65.9992	-68.0141	62
1,5-dinitroanthracene-9,10-dione	-64.0808	-68.6588	-69.4765	63
N-(4-chloro-9,10-dioxo-9,10-dihydroanthracen-1-yl)acetamide	-64.0382	-60.5389	-65.8594	64
2-Methyl-9,10-dioxo-9,10-dihydro-1-anthracenyl acetate	-64.0161	-69.1596	-69.5316	65
9,10-Anthracenedione, 1,6-diamino-	-63.9829	-69.4525	-67.1956	66
1-Hydroxyanthraquinone	-63.8585	-69.4372	-69.3853	67
1,2,3,4-Tetrachloro-6-methyl-5-nitroanthracene-9,10-dione	-63.7883	-68.4606	-64.0914	68
1,5-Dihydroxy-4,8-bis(methylamino)anthracene-9,10-dione	-63.7484	-66.1572	-67.3019	69
1,2,3-Trichloro-9,10-dihydroanthracene-9,10-dione	-63.6586	-67.8727	-68.1847	70
9,10-anthracenedione, 1,5-diaminochloro-4,8-dihydroxy-	-63.6148	-68.125	-73.9754	71
2-Amino-1-bromo-3-chloroanthracene-9,10-dione	-63.6097	-68.6608	-66.2949	72
1,5-Diamino-4,8-dihydroxyanthraquinone	-63.5825	-64.6828	-67.812	73
1,2,3-trichloro-4-(dimethylamino)anthracene-9,10-dione	-63.5226	-63.5214	-69.7495	74
1,3-Dichloro-2-methylanthraquinone	-63.4912	-69.6134	-66.575	75
1-Nitro-8-chloroanthraquinone	-63.4048	-68.7436	-68.8652	76
2-Amino-1-chloroanthraquinone	-63.355	-65.7996	-65.6394	77
1,4-Dichloro-5,8-dihydroxyanthraquinone	-63.2602	-64.8124	-68.7029	78
1,4-Dichloro-5,8-dimethoxyanthra-9,10-quinone	-63.2354	-67.4468	-67.9679	79
1,4-Dichloro-2-(dichloromethyl)anthracene-9,10-dione	-63.0169	-64.2577	-68.8851	80
1,2,3,4-tetrachloro-6-[(Z)-hydroxyiminomethyl]anthracene-9,10-dione	-63.0158	-69.6072	-71.1138	81
1,5-Dihydroxyanthraquinone	-62.9796	-69.7362	-69.0035	82
1,3-Dichloroanthraquinone	-62.9777	-69.1427	-67.0972	83
1,2,3-Trichloro-4-(morpholin-4-yl)anthracene-9,10-dione	-62.9388	-64.3239	-64.8439	84
1,3-Dimethylanthraquinone	-62.7781	-69.3108	-68.1667	85
2-ethylanthracene-9,10-dione	-62.7718	-69.6684	-69.6586	86
1,2,3-trichloro-4-(propan-2-ylamino)anthracene-9,10-dione	-62.7511	-62.6026	-70.7439	87
6-amino-1-chloroanthracene-9,10-dione	-62.7247	-68.1873	-74.5684	88
2,7-Diaminoanthraquinone	-62.7069	-68.3305	-65.7975	89
(2R)-2-methyl-2,3-dihydronaphtho[3,2-f]quinoxaline-6,7,12-triol	-62.6065	-68.7254	-68.3789	90
1,5-Dichloro-4,8-dihydroxyanthraquinone	-62.5534	-69.1086	-66.7604	91
1,8-dichloro-4,5-dihydroxyanthracene-9,10-dione	-62.5058	-69.8315	-71.1946	92
1,2,3-Trichloro-4-(methylamino)anthracene-9,10-dione	-62.4922	-62.3875	-67.0359	93
9,10-Anthracenedione, 2,3-diamino-	-62.3408	-67.5229	-64.5581	94
2-Hydroxy-1-methyl-9,10-dihydroanthracene-9,10-dione	-62.2437	-68.008	-67.9489	95
1-amino-4-methoxyanthraquinone	-62.2016	-66.2787	-70.1977	96
5,6,7,8-Tetrachloro-9,10-dioxoanthracene-2-carbaldehyde	-61.9958	-65.9281	-66.6504	97
2-Chloro-910-anthraquinone	-61.9145	-69.0968	-67.3725	98
1-chloro-4-hydroxyanthraquinone	-61.8964	-70.0189	-71.2351	99
1-Fluoro-9,10-dihydroanthracene-9,10-dione	-61.8025	-67.859	-65.1866	100
1,2-Dimethylanthraquinone	-61.5079	-67.8026	-65.3854	101
1,2-Dichloro-9,10-dihydroanthracene-9,10-dione	-61.4523	-66.5613	-67.9154	102
9,10-Dioxo-9,10-dihydroanthracene-1-carbonitrile	-61.3208	-68.0447	-69.4456	103
9,10-Anthracenedione, 1-amino-2-chloro-	-61.2831	-70.1305	-67.4056	104
1-amino-6-chloroanthraquinone	-61.2749	-69.1292	-69.6544	105
1-Chloro-2-methylanthraquinone	-61.1718	-67.001	-64.8407	106
1-Methoxyanthraquinone	-61.1691	-68.3918	-68.3165	107
9,10-Dihydro-9,10-dioxoanthracenediazonium	-61.0372	-67.0968	-67.479	108
2-fluoro-9,10-dihydroanthracene-9,10-dione	-60.9381	-69.1946	-71.5083	109
1-(methylamino)anthraquinone	-60.6553	-68.1388	-70.1004	110
1-amino-2-methylanthraquinone	-60.0903	-69.562	-69.6792	111
1,5-Dichloro-910-anthraquinone	-60.0743	-65.7764	-67.8851	112
Antraquinone	-59.2045	-66.0665	-66.949	113
1,8-Dichloroanthraquinone	-58.9156	-66.1317	-69.0608	114
AGS	NA	-103.454	-69.5185

## Sheet: Supplementary Table 2
Supplementary Table S2. Results of pharmacophore-based virtual screening of 114 anthraquinones ranked by RMSD values. Analysis performed with Pharmit.
Anthraquinone	RMSD
ATP	0.065
1,3,6-trihydroxy-2-methylanthraquinone	0.43648
1,8-dihydroxy-4,5-dinitroanthraquinone	0.577243
methyl (1R,2R,4S)-2,4,5,7-tetrahydroxy-2-methyl-6,11-dioxo-3,4-dihydro-1H-tetracene-1-carboxylate	0.636943
2,6-dihydroxyanthraquinone	0.65496
1,5-dichloro-4,8-dihydroxyanthraquinone	0.713136
1,4-diamino-5,8-dihydroxy-anthraquinone	0.713661
1,4,5-trihydroxyanthraquinone	0.717698
methyl 2-(3-acetyl-4,5-dihydroxy-9,10-dioxoanthracen-2-yl)acetate	0.71832
3-methyl-1,6,8-trihydroxyanthraquinone	0.718369
1,5-dihydroxyanthraquinone	0.718764
1,5-diamino-4,8-dihydroxyanthraquinone	0.725686
1,4,5,8-tetrahydroxyanthraquinone	0.726209
1,8-diamino-4,5-dihydroxyanthraquinone	0.730553
1,5-diaminochloro-4,8-dihydroxyanthraquinone	0.732459

## Sheet: Supplementary Table 3
Supplementary Table S3 . Binding free energy calculation of SaPPAT-DHDNA states extracted from the single trajectory of MD simulation. The calculations were conducted on the final 50 ns run using gmx-MMPBSA-1.5.7 by analyzing 500 snapshots.
DHDNA Protonated
Energy Component	Average (kcal/mol)	± SD
Δ Van der Waals	-37.2	2.5
Δ EEL	-2.5	1.3
Δ EPB	20.4	3.9
Δ ENPOLAR	-3.3	0.1
ΔTOTAL	-22.5	3.5
DHDNA Semi-protonated
Energy Component	Average (kcal/mol)	± SD
Δ Van der Waals	-26.3	3.1
Δ EEL	-37.9	5.4
Δ EPB	42.8	4.9
Δ ENPOLAR	-2.9	0.1
ΔTOTAL	-24.3	3
DHDNA Deprotonated
Energy Component	Average (kcal/mol)	± SD
Δ Van der Waals	-30.7	3.4
Δ EEL	-71.6	17.2
Δ EPB	74.5	14.8
Δ ENPOLAR	-3.2	0.1
ΔTOTAL	-31	3.5

## Sheet: Supplementary Table 4
Supplementary Table S4. Binding free energy calculation of EfPPAT-DHDNA states extracted from the single trajectory of MD simulation.The calculations were conducted on the final 50 ns run using gmx-MMPBSA-1.5.7 by analyzing 500 snapshots.
DHDNA Protonated
Energy Component	Average (kcal/mol)	± SD
Δ Van der Waals	-31.6	3.2
Δ EEL	-1.4	3
Δ EPB	14.9	3
Δ ENPOLAR	-3	0.2
ΔTOTAL	-21.1	3.1
DHDNA Semi-protonated
Energy Component	Average (kcal/mol)	± SD
Δ Van der Waals	-27.1	3.5
Δ EEL	-25.5	9.6
Δ EPB	30.5	7.4
Δ ENPOLAR	-2.6	0.1
ΔTOTAL	-25	3.5
DHDNA Deprotonated
Energy Component	Average (kcal/mol)	± SD
Δ Van der Waals	-28.9	3
Δ EEL	-60.9	9.1
Δ EPB	63.3	8.4
Δ ENPOLAR	-3.1	0.1
ΔTOTAL	-29.7	3.3

## Sheet: Supplementary Table 5
Supplementary Table S5. Binding free energy calculation of EcPPAT-DHDNA states extracted from the single trajectory of MD simulation.The calculations were conducted on the final 50 ns run using gmx-MMPBSA-1.5.7 by analyzing 500 snapshots.
DHDNA Protonated
Energy Component	Average (kcal/mol)	± SD
Δ Van der Waals	-25.2	3.4
Δ EEL	-6.7	3.2
Δ EPB	12.4	3.2
Δ ENPOLAR	-2.3	0.3
ΔTOTAL	-21.8	3.1
DHDNA Semi-protonated
Energy Component	Average (kcal/mol)	± SD
Δ Van der Waals	-37.9	2.5
Δ EEL	-45.4	6.2
Δ EPB	56.6	5.8
Δ ENPOLAR	-3.3	0.1
ΔTOTAL	-29.9	2.6
DHDNA Deprotonated
Energy Component	Average (kcal/mol)	± SD
Δ Van der Waals	-31.3	3
Δ EEL	-108.1	11.1
Δ EPB	108.3	8.4
Δ ENPOLAR	-3.1	0.1
ΔTOTAL	-34.2	3.3

## Sheet: Supplementary Table 6
Supplementary Table S6. Pharmacokinetic profile of DHDNA. Analysis was performed with SwissADME
Pharmacokinetic Prediction
Properties	Probability
GI absorption	Low
BBB permeant	No
P-gp substrate	Yes
CYP1A2 inhibitor	No
CYP2C19 inhibitor	No
CYP2C9 inhibitor	Yes
CYP2D6 inhibitor	No
CYP3A4 inhibitor	No

## Sheet: Supplementary Table 7
Supplementary Table S7. Target prediction of DHDNA using Swiss Target Prediction
Target	Common name	Uniprot ID	Target Class	Probability
Casein kinase II alpha	CSNK2A1	P68400	Kinase	0.298481
Plectin	PLEC	Q15149	Unclassified protein	0.104672
Casein kinase I alpha	CSNK1A1	P48729	Kinase	0.104672
Casein kinase I delta	CSNK1D	P48730	Kinase	0.104672
Adenosine A2a receptor	ADORA2A	P29274	Family A G protein-coupled receptor	0
G-protein coupled receptor 35	GPR35	Q9HC97	Family A G protein-coupled receptor	0
Carbonic anhydrase II	CA2	P00918	Lyase	0
Carbonic anhydrase XII	CA12	O43570	Lyase	0
Carbonic anhydrase IX	CA9	Q16790	Lyase	0
Catechol O-methyltransferase	COMT	P21964	Transferase	0
Transthyretin	TTR	P02766	Secreted protein	0
Quinone reductase 1	NQO1	P15559	Enzyme	0
Carboxylesterase 2	CES2	O00748	Enzyme	0
Heparanase	HPSE	Q9Y251	Enzyme	0
Vascular cell adhesion protein 1	VCAM1	P19320	Adhesion	0
Dual-specificity tyrosine-phosphorylation regulated kinase 1A	DYRK1A	Q13627	Kinase	0
Homeodomain-interacting protein kinase 2	HIPK2	Q9H2X6	Kinase	0
Dual specificity phosphatase Cdc25B	CDC25B	P30305	Phosphatase	0
DNA excision repair protein ERCC-5	ERCC5	P28715	Other nuclear protein	0
Flap endonuclease 1	FEN1	P39748	Enzyme	0
Hepatocyte nuclear factor 4-alpha	HNF4A	P41235	Unclassified protein	0
Induced myeloid leukemia cell differentiation protein Mcl-1	MCL1	Q07820	Other cytosolic protein	0
Apoptosis regulator Bcl-2	BCL2	P10415	Other ion channel	0
Retinoid X receptor alpha	RXRA	P19793	Nuclear receptor	0
Multidrug and toxin extrusion protein 1	SLC47A1	Q96FL8	Electrochemical transporter	0
Multidrug and toxin extrusion protein 2	SLC47A2	Q86VL8	Electrochemical transporter	0
DNA topoisomerase II alpha	TOP2A	P11388	Isomerase	0
Muscarinic acetylcholine receptor M4	CHRM4	P08173	Family A G protein-coupled receptor	0
Receptor protein-tyrosine kinase erbB-2	ERBB2	P04626	Kinase	0
Tyrosine-protein kinase FYN	FYN	P06241	Kinase	0
Epidermal growth factor receptor erbB1	EGFR	P00533	Kinase	0
Muscarinic acetylcholine receptor M2	CHRM2	P08172	Family A G protein-coupled receptor	0
Serine/threonine-protein kinase PIM1	PIM1	P11309	Kinase	0
Muscarinic acetylcholine receptor M1	CHRM1	P11229	Family A G protein-coupled receptor	0
Norepinephrine transporter	SLC6A2	P23975	Electrochemical transporter	0
Serotonin 2c (5-HT2c) receptor	HTR2C	P28335	Family A G protein-coupled receptor	0
HERG	KCNH2	Q12809	Voltage-gated ion channel	0
DNA-3-methyladenine glycosylase	MPG	P29372	Enzyme	0
Tyrosine-protein kinase BTK	BTK	Q06187	Kinase	0
Leukocyte elastase	ELANE	P08246	Protease	0
Tyrosine-protein kinase LCK	LCK	P06239	Kinase	0
Estrogen receptor alpha	ESR1	P03372	Nuclear receptor	0
Estrogen receptor beta	ESR2	Q92731	Nuclear receptor	0
Protein-tyrosine phosphatase 4A3	PTP4A3	O75365	Phosphatase	0
Toll-like receptor (TLR7/TLR9)	TLR9	Q9NR96	Toll-like and Il-1 receptors	0
Steryl-sulfatase	STS	P08842	Enzyme	0
Apoptosis regulator Bcl-X	BCL2L1	Q07817	Other ion channel	0
Dual specificity protein phosphatase 3	DUSP3	P51452	Phosphatase	0
Protein farnesyltransferase	FNTA FNTB	P49354 P49356	Enzyme	0
Protein tyrosine kinase 2 beta	PTK2B	Q14289	Kinase	0
Alpha-synuclein	SNCA	P37840	Unclassified protein	0
Alpha-ketoglutarate-dependent dioxygenase FTO	FTO	Q9C0B1	Oxidoreductase	0
Protein kinase C alpha	PRKCA	P17252	Kinase	0
Cytochrome P450 19A1	CYP19A1	P11511	Cytochrome P450	0
Arachidonate 12-lipoxygenase (by homology)	ALOX12	P18054	Enzyme	0
LIM domain kinase 1	LIMK1	P53667	Kinase	0
Serine/threonine-protein kinase/endoribonuclease IRE1	ERN1	O75460	Enzyme	0
Gamma-amino-N-butyrate transaminase (by homology)	ABAT	P80404	Transferase	0
MAP kinase p38 alpha	MAPK14	Q16539	Kinase	0
Voltage-gated potassium channel subunit Kv1.3	KCNA3	P22001	Voltage-gated ion channel	0
Dopamine D5 receptor	DRD5	P21918	Family A G protein-coupled receptor	0
Dopamine D1 receptor	DRD1	P21728	Family A G protein-coupled receptor	0
Dopamine D2 receptor	DRD2	P14416	Family A G protein-coupled receptor	0
Fatty acid synthase	FASN	P49327	Transferase	0
Telomerase reverse transcriptase	TERT	O14746	Enzyme	0

## Sheet: Supplementary Table 8
Supplementary Table S8. Target prediction of Emodin using Swiss Target Prediction
Target	Common name	Uniprot ID	Target Class	Probability
Estrogen receptor alpha	ESR1	P03372	Nuclear receptor	1
Serine/threonine-protein kinase PIM1	PIM1	P11309	Kinase	1
Estrogen receptor beta	ESR2	Q92731	Nuclear receptor	1
Casein kinase II alpha	CSNK2A1	P68400	Kinase	1
Protein-tyrosine phosphatase 4A3	PTP4A3	O75365	Phosphatase	1
Leukocyte elastase	ELANE	P08246	Protease	0.174271
Protein farnesyltransferase	FNTA FNTB	P49354 P49356	Enzyme	0.116965
Induced myeloid leukemia cell differentiation protein Mcl-1	MCL1	Q07820	Other cytosolic protein	0.108771
Apoptosis regulator Bcl-2	BCL2	P10415	Other ion channel	0.108771
Alpha-ketoglutarate-dependent dioxygenase FTO	FTO	Q9C0B1	Oxidoreductase	0.108771
LIM domain kinase 1	LIMK1	P53667	Kinase	0.108771
Tyrosine-protein kinase LCK	LCK	P06239	Kinase	0.100579
Cytochrome P450 19A1	CYP19A1	P11511	Cytochrome P450	0.100579
P-glycoprotein 1	ABCB1	P08183	Primary active transporter	0.100579
Butyrylcholinesterase	BCHE	P06276	Hydrolase	0.100579
Xanthine dehydrogenase	XDH	P47989	Oxidoreductase	0.100579
Adenosine A3 receptor	ADORA3	P0DMS8	Family A G protein-coupled receptor	0.100579
Cytochrome P450 1B1	CYP1B1	Q16678	Cytochrome P450	0.100579
Serine/threonine-protein kinase Aurora-B	AURKB	Q96GD4	Kinase	0.100579
Vascular endothelial growth factor receptor 2	KDR	P35968	Kinase	0.100579
Serine/threonine-protein kinase PLK1	PLK1	P53350	Kinase	0.100579
Hepatocyte growth factor receptor	MET	P08581	Kinase	0.100579
Tyrosine-protein kinase receptor UFO	AXL	P30530	Kinase	0.100579
Epidermal growth factor receptor erbB1	EGFR	P00533	Kinase	0.100579
Fatty acid synthase	FASN	P49327	Transferase	0.100579
Poly [ADP-ribose] polymerase-1	PARP1	P09874	Enzyme	0.100579
Tankyrase-2	TNKS2	Q9H2K2	Enzyme	0.100579
Tankyrase-1	TNKS	O95271	Enzyme	0.100579
Corticotropin releasing factor receptor 1	CRHR1	P34998	Family B G protein-coupled receptor	0.100579
Dopamine D3 receptor	DRD3	P35462	Family A G protein-coupled receptor	0.100579
Aldose reductase	AKR1B1	P15121	Enzyme	0.100579
Cyclin-dependent kinase 5/CDK5 activator 1	CDK5R1 CDK5	Q15078 Q00535	Kinase	0.100579
Cyclin-dependent kinase 1/cyclin B	CCNB3 CDK1 CCNB1 CCNB2	Q8WWL7 P06493 P14635 O95067	Other cytosolic protein	0.100579
Cyclin-dependent kinase 6	CDK6	Q00534	Kinase	0.100579
ATP-binding cassette sub-family G member 2	ABCG2	Q9UNQ0	Primary active transporter	0.100579
Carbonyl reductase [NADPH] 1	CBR1	P16152	Enzyme	0.100579
Thromboxane-A synthase	TBXAS1	P24557	Cytochrome P450	0.100579
Maltase-glucoamylase	MGAM	O43451	Hydrolase	0.100579
Serotonin 2c (5-HT2c) receptor	HTR2C	P28335	Family A G protein-coupled receptor	0.100579
Estrogen-related receptor alpha	ESRRA	P11474	Nuclear receptor	0.100579
Estrogen-related receptor beta	ESRRB	O95718	Nuclear receptor	0.100579
L-lactate dehydrogenase A chain	LDHA	P00338	Enzyme	0.100579
L-lactate dehydrogenase B chain	LDHB	P07195	Enzyme	0.100579
NADPH oxidase 4	NOX4	Q9NPH5	Enzyme	0.100579
Tyrosine-protein kinase receptor FLT3	FLT3	P36888	Kinase	0.100579
Tyrosine-protein kinase SYK	SYK	P43405	Kinase	0.100579
Glycogen synthase kinase-3 beta	GSK3B	P49841	Kinase	0.100579
Multidrug resistance-associated protein 1	ABCC1	P33527	Primary active transporter	0.100579
Transthyretin	TTR	P02766	Secreted protein	0.100579
Cystic fibrosis transmembrane conductance regulator	CFTR	P13569	Other ion channel	0.100579
Aldo-keto reductase family 1 member B10	AKR1B10	O60218	Enzyme	0.100579
Interleukin-8 receptor B	CXCR2	P25025	Family A G protein-coupled receptor	0
Mannose-6-phosphate isomerase	MPI	P34949	Isomerase	0
Apoptosis regulator Bcl-X	BCL2L1	Q07817	Other ion channel	0
Insulin-like growth factor binding protein 3	IGFBP3	P17936	Secreted protein	0
Aldehyde dehydrogenase	ALDH2	P05091	Oxidoreductase	0
Inhibitor of nuclear factor kappa B kinase beta subunit	IKBKB	O14920	Kinase	0
Calcium-activated potassium channel subunit alpha-1	KCNMA1	Q12791	Voltage-gated ion channel	0
Neurotrophic tyrosine kinase receptor type 2	NTRK2	Q16620	Kinase	0
Plectin	PLEC	Q15149	Unclassified protein	0
Casein kinase I alpha	CSNK1A1	P48729	Kinase	0
Casein kinase I delta	CSNK1D	P48730	Kinase	0
Macrophage migration inhibitory factor	MIF	P14174	Enzyme	0
Bcl2-antagonist of cell death (BAD)	BAD	Q92934	Other cytosolic protein	0
Dual specificity protein phosphatase 3	DUSP3	P51452	Phosphatase	0
Heat shock protein HSP 90-alpha	HSP90AA1	P07900	Other cytosolic protein	0
Adenosine A2a receptor	ADORA2A	P29274	Family A G protein-coupled receptor	0
6-phosphofructo-2-kinase/fructose-2-6-bisphosphatase 3	PFKFB3	Q16875	Enzyme	0
Aryl hydrocarbon receptor	AHR	P35869	Transcription factor	0
Lysine-specific demethylase 4D-like	KDM4E	B2RXH2	Eraser	0
G protein-coupled receptor kinase 6	GRK6	P43250	Kinase	0
Isocitrate dehydrogenase [NADP] cytoplasmic	IDH1	O75874	Enzyme	0
Receptor-type tyrosine-protein phosphatase S	PTPRS	Q13332	Phosphatase	0
Cyclin-dependent kinase 2	CDK2	P24941	Kinase	0
Arginase-1 (by homology)	ARG1	P05089	Enzyme	0
Dihydroorotate dehydrogenase (by homology)	DHODH	Q02127	Oxidoreductase	0
CDC7/DBF4 (Cell division cycle 7-related protein kinase/Activator of S phase kinase)	CDC7	O00311	Kinase	0
Protein kinase C delta	PRKCD	Q05655	Kinase	0
Protein kinase C epsilon	PRKCE	Q02156	Kinase	0
Serine/threonine-protein kinase RAF	RAF1	P04049	Kinase	0
Glyoxalase I	GLO1	Q04760	Enzyme	0
Beta amyloid A4 protein	APP	P05067	Membrane receptor	0
Nerve growth factor receptor Trk-A	NTRK1	P04629	Kinase	0
Matrix metalloproteinase 9	MMP9	P14780	Protease	0
Matrix metalloproteinase 2	MMP2	P08253	Protease	0
Matrix metalloproteinase 12	MMP12	P39900	Protease	0
Serine/threonine-protein kinase PIM2	PIM2	Q9P1W9	Kinase	0
Lymphocyte differentiation antigen CD38	CD38	P28907	Enzyme	0
Serine/threonine-protein kinase B-raf	BRAF	P15056	Kinase	0
Serine/threonine-protein kinase PIM3	PIM3	Q86V86	Kinase	0
DNA topoisomerase I (by homology)	TOP1	P11387	Isomerase	0
Estradiol 17-beta-dehydrogenase 1	HSD17B1	P14061	Enzyme	0
Peroxisome proliferator-activated receptor alpha	PPARA	Q07869	Nuclear receptor	0
Peroxisome proliferator-activated receptor gamma	PPARG	P37231	Nuclear receptor	0
Heat shock protein HSP 90-beta	HSP90AB1	P08238	Other cytosolic protein	0
Retinoid X receptor alpha	RXRA	P19793	Nuclear receptor	0
Hepatocyte nuclear factor 4-alpha	HNF4A	P41235	Unclassified protein	0
NAD-dependent deacetylase sirtuin 1	SIRT1	Q96EB6	Eraser	0
Protein kinase C eta	PRKCH	P24723	Kinase	0
Insulin-like growth factor binding protein 6	IGFBP6	P24592	Secreted protein	0

## Sheet: Supplementary Table 9
Supplementary Table S9. Target prediction of Rhein using Swiss Target Prediction
Target	Common name	Uniprot ID	Target Class	Probability
Alpha-ketoglutarate-dependent dioxygenase FTO	FTO	Q9C0B1	Oxidoreductase	0.699242
Cytochrome P450 19A1	CYP19A1	P11511	Cytochrome P450	0.130792
Leukocyte elastase	ELANE	P08246	Protease	0.114338
Protein farnesyltransferase	FNTA FNTB	P49354 P49356	Enzyme	0.1061
Casein kinase II alpha	CSNK2A1	P68400	Kinase	0.0978745
Protein-tyrosine phosphatase 4A3	PTP4A3	O75365	Phosphatase	0.0978745
Estrogen receptor beta	ESR2	Q92731	Nuclear receptor	0.0978745
Caspase-3	CASP3	P42574	Protease	0.0978745
Serine/threonine-protein kinase PIM1	PIM1	P11309	Kinase	0.0978745
L-lactate dehydrogenase A chain	LDHA	P00338	Enzyme	0.0978745
L-lactate dehydrogenase B chain	LDHB	P07195	Enzyme	0.0978745
Serine/threonine-protein kinase/endoribonuclease IRE1	ERN1	O75460	Enzyme	0.0978745
Estrogen receptor alpha	ESR1	P03372	Nuclear receptor	0.0978745
AMP deaminase 3	AMPD3	Q01432	Enzyme	0.0978745
Apoptosis regulator Bcl-2	BCL2	P10415	Other ion channel	0.0978745
Endothelin-converting enzyme 1	ECE1	P42892	Protease	0.0978745
Dual specificity phosphatase Cdc25B	CDC25B	P30305	Phosphatase	0.0978745
Induced myeloid leukemia cell differentiation protein Mcl-1	MCL1	Q07820	Other cytosolic protein	0.0978745
LIM domain kinase 1	LIMK1	P53667	Kinase	0.0978745
G protein-coupled receptor kinase 6	GRK6	P43250	Kinase	0.0978745
Tyrosine-protein kinase LCK	LCK	P06239	Kinase	0.0978745
Neprilysin (by homology)	MME	P08473	Protease	0.0978745
Cyclin-dependent kinase 2	CDK2	P24941	Kinase	0.0978745
Hepatocyte nuclear factor 4-alpha	HNF4A	P41235	Unclassified protein	0.0978745
Thrombin	F2	P00734	Protease	0.0978745
Insulin-like growth factor binding protein 3	IGFBP3	P17936	Secreted protein	0.0978745
Egl nine homolog 1	EGLN1	Q9GZT9	Oxidoreductase	0.0978745
G-protein coupled receptor 35	GPR35	Q9HC97	Family A G protein-coupled receptor	0.0978745
Solute carrier family 13 member 5	SLC13A5	Q86YT5	Electrochemical transporter	0.0978745
ATP-citrate synthase	ACLY	P53396	Enzyme	0.0978745
Caspase-6	CASP6	P55212	Protease	0.0978745
Caspase-7	CASP7	P55210	Protease	0.0978745
Caspase-8	CASP8	Q14790	Protease	0.0978745
Caspase-1	CASP1	P29466	Protease	0.0978745
Caspase-2	CASP2	P42575	Protease	0.0978745
Bifunctional protein NCOAT	OGA	O60502	Enzyme	0.0978745
c-Jun N-terminal kinase 1	MAPK8	P45983	Kinase	0.0978745
Adenosine deaminase	ADA	P00813	Hydrolase	0.0978745
NADPH oxidase 4	NOX4	Q9NPH5	Enzyme	0.0978745
CaM-kinase kinase beta	CAMKK2	Q96RR4	Kinase	0.0978745
Matrix metalloproteinase 16	MMP16	P51512	Protease	0.0978745
Matrix metalloproteinase 13	MMP13	P45452	Protease	0.0978745
Matrix metalloproteinase 9	MMP9	P14780	Protease	0.0978745
Matrix metalloproteinase 1	MMP1	P03956	Protease	0.0978745
Matrix metalloproteinase 2	MMP2	P08253	Protease	0.0978745
Matrix metalloproteinase 14	MMP14	P50281	Protease	0.0978745
Matrix metalloproteinase 8	MMP8	P22894	Protease	0.0978745
Insulin receptor	INSR	P06213	Kinase	0.0978745
Cytidine deaminase (by homology)	CDA	P32320	Enzyme	0
Epidermal growth factor receptor erbB1	EGFR	P00533	Kinase	0
Glutamate carboxypeptidase II	FOLH1	Q04609	Protease	0
Angiotensin-converting enzyme (by homology)	ACE	P12821	Protease	0
Renin	REN	P00797	Protease	0
ADAMTS5	ADAMTS5	Q9UNA0	Protease	0
PI3-kinase p110-gamma subunit	PIK3CG	P48736	Enzyme	0
PI3-kinase p110-alpha subunit	PIK3CA	P42336	Enzyme	0
Retinoid X receptor alpha	RXRA	P19793	Nuclear receptor	0
Dopamine transporter	SLC6A3	Q01959	Electrochemical transporter	0
Receptor protein-tyrosine kinase erbB-2	ERBB2	P04626	Kinase	0
DNA (cytosine-5)-methyltransferase 3B	DNMT3B	Q9UBC3	Reader	0
Lysine-specific demethylase 4D-like	KDM4E	B2RXH2	Eraser	0
Tyrosine-protein kinase FYN	FYN	P06241	Kinase	0
Glutathione reductase	GSR	P00390	Oxidoreductase	0
Programmed cell death protein 4	PDCD4	Q53EL6	Unclassified protein	0
Serum albumin	ALB	P02768	Secreted protein	0
P2X purinoceptor 3	P2RX3	P56373	Ligand-gated ion channel	0
Aldo-keto-reductase family 1 member C3	AKR1C3	P42330	Enzyme	0
Peptidyl-prolyl cis-trans isomerase NIMA-interacting 1	PIN1	Q13526	Enzyme	0
Lysine-specific demethylase 4D	KDM4D	Q6B0I6	Eraser	0
Lysine-specific demethylase 4C	KDM4C	Q9H3R0	Eraser	0
Fructose-1-6-bisphosphatase	FBP1	P09467	Enzyme	0
Protein-tyrosine phosphatase 1B	PTPN1	P18031	Phosphatase	0
Liver glycogen phosphorylase	PYGL	P06737	Enzyme	0
Aldose reductase	AKR1B1	P15121	Enzyme	0
Muscle glycogen phosphorylase	PYGM	P11217	Enzyme	0
Thymidylate kinase	DTYMK	P23919	Transferase	0
Methionine aminopeptidase 1	METAP1	P53582	Protease	0
NAALADase II	NAALAD2	Q9Y3Q0	Protease	0
Squalene synthetase (by homology)	FDFT1	P37268	Enzyme	0
DNA polymerase beta	POLB	P06746	Enzyme	0
Protein kinase C gamma	PRKCG	P05129	Kinase	0
Protein kinase C delta	PRKCD	Q05655	Kinase	0
Protein kinase C alpha	PRKCA	P17252	Kinase	0
Protein kinase C beta	PRKCB	P05771	Kinase	0
Protein kinase C epsilon	PRKCE	Q02156	Kinase	0
G protein-coupled receptor 44	PTGDR2	Q9Y5Y4	Family A G protein-coupled receptor	0
Aminopeptidase N	ANPEP	P15144	Protease	0
Leucine aminopeptidase	LAP3	P28838	Protease	0
Carbonic anhydrase VA	CA5A	P35218	Lyase	0
Casein kinase II alpha (prime)	CSNK2A2	P19784	Kinase	0
Intercellular adhesion molecule (ICAM-1), Integrin alpha-L/beta-2	ITGAL ICAM1 ITGB2	P20701 P05362 P05107	Membrane receptor	0
Protein-tyrosine phosphatase 2C	PTPN11	Q06124	Phosphatase	0
Serine/threonine-protein kinase B-raf	BRAF	P15056	Kinase	0
Lysine-specific demethylase 4A	KDM4A	O75164	Eraser	0
Glutamate receptor ionotropic kainate 1	GRIK1	P39086	Ligand-gated ion channel	0
Maltase-glucoamylase	MGAM	O43451	Hydrolase	0
Interleukin-8 receptor B	CXCR2	P25025	Family A G protein-coupled receptor	0
Sucrase-isomaltase	SI	P14410	Enzyme	0
Glutamate receptor ionotropic kainate 2	GRIK2	Q13002	Ligand-gated ion channel	0
Glutamate receptor ionotropic kainate 3	GRIK3	Q13003	Ligand-gated ion channel	0

## Sheet: Supplementary Table 10
Supplementary Table S10. Cytotoxic activity of DHDNA on NIH/3T3 cells (mouse embryonic fibroblast).
Prediction (Class)	Prediction
inactive	reliable
